# Supplementary material for: Learning-based object's stiffness and shape estimation with confidence level in multi-fingered hand grasping
Source: Front Neurorobot. 2024 Nov 19;18:1466630. doi: 10.3389/fnbot.2024.1466630 (PMC11611863; doi:10.3389/fnbot.2024.1466630)
Supplement: Supplementary file 1 [file Data_Sheet_1.zip]

Archive with 9 entries (8 files):
- Supplements (updated)/
- Supplements (updated)/bigger_dataset_(trained_on_full_dataset).mp4
- Supplements (updated)/bigger_dataset_(trained_on_standard_dataset).mp4
- Supplements (updated)/iid_dataset_(trained_on_full_dataset).mp4
- Supplements (updated)/iid_dataset_(trained_on_standard_dataset).mp4
- Supplements (updated)/large_noise_dataset_(trained_on_full_dataset).mp4
- Supplements (updated)/large_noise_dataset_(trained_on_standard_dataset).mp4
- Supplements (updated)/small_noise_dataset_(trained_on_full_dataset).mp4
- Supplements (updated)/small_noise_dataset_(trained_on_standard_dataset).mp4
